# Supplementary material for: Quantifying pediatric patient need for second- and third-line HIV treatment: A tool for decision-making in resource-limited settings
Source: PLoS One. 2019 Nov 14;14(11):e0224226. doi: 10.1371/journal.pone.0224226 (PMC6855441; doi:10.1371/journal.pone.0224226)
Supplement: S1 Dataset — (XLS) [file pone.0224226.s001.xls]

## Sheet: Minimal Dataset
Kenya (2018 - peds stats)
Parameter Stats	#	%	Reported, calculated, or proxy	Notes	Source(s)
Rollover patients	74344	NA	Reported	Total number of children (0-14) on treatment (2018)	UNAIDS database (accessed: 8/26/19)
Mortality rate	5200	0.0433333	Calculated (%)	Percentage calculated based on reported number of peds deaths (5,200)/total HIV+ peds (120,000) from 2018	UNAIDS database (accessed: 8/26/19)
Mortality rate - YOY change (percentage points)	NA	-0.00666667	Calculated	Based on 2017-2018 trend (difference between calculated annual mortality rates)
Aging out	NA	0.0216418	Calculated	Weighted rate of aging out (1/15) to reflect distribution in 0-14 year age bracket in Kenya (using 2020 estimated UN demographic data)	UNDP World Population Prospects 2019 (accessed: 8/26/19)
Decrease in new cases	7600	-0.054222	Calculated (%)	Number from 2018 (new cases) and percentage calculated from average percent change between 2015 and 2018	UNAIDS database (accessed: 8/26/19)
Decrease in new cases - YOY change	-	-0.0177778	Calculated	Percentage point change in annual percent change between 2013 and 2018
Lever	#	%	Reported, calculated, or proxy	Notes and assumptions	Source(s)
Treatment coverage	74344	0.66	Calculated	2018 treatment coverage rate (peds 0-14 years) + 5% YOY increase to arrive at 2019 estimate	UNAIDS database (accessed: 8/26/19)
Treatment coverage - YOY change (percentage point)	-	0.0516667	Calculated	Based on average growth trend between 2012 and 2018	UNAIDS database (accessed: 8/26/19)
Viral load testing - 1L and 2L	48091	0.635889	Calculated	48,091 tests reported by NASCOP with 74,344 patients on treatment reported by UNAIDS	NASCOP National ACP Dashboard (data from May 2016) UNAIDS database (accessed: 8/26/2019)
Viral load failure (not suppressed) - 1L and 2L	-	0.37	Reported/ calculated	Percentage calculated using reported VL suppression rate for children (from on Key Indicators tab in the NASCOP Dashboard)	NASCOP National ACT Dashboard (data from May 2016)
Patient loss (post-VL and post-resistance tests)	-	0.01	Proxy	Estimate for proxy was calibrated to stay within the following parameters: (1) allow for use of reported data for other model parameters/levers and (2) keep model outputs aligned with WHO ARV usage breakdown by treatment line (94.5/5.3/0.2)	WHO ARV Usage Study 2015 (Habiyambere) UNAIDS database (accessed: 8/26/2019) NASCOP National ACT Dashboard (data from May 2016)
Confirmed treatment failure - 1L	-	0.35	Proxy	Estimate for proxy was calibrated to stay within the following parameters: (1) account for the range of treatment failure rates reported in clinical studies, clinician observations and regional reports and (2) keep model outputs aligned with WHO/ARV usage breakdown by treatment line (94.5/5.3/0.2) while allow for use of reported data for other model parameters/levers	Corrigan et al. 2018 (results of genotype testing - resistance mutations) TApHOD and IeDEA 2011 (survey results from centers - percentage of children past their first ART regimens) Barth et al. 2015 (1L failure rates) WHO ARV Usage Study 2015 (Habiyambere) Hendrix, Ellen. 2014 (reported rates of pediatric treatment failure rates - from literature review)
Confirmed treatment failure - 2L	-	0.15	Proxy	Estimate for proxy was calibrated to stay within the following parameters: (1) account for the range of treatment failure rates reported in clinical studies, clinician observations and regional reports, (2) keep model outputs aligned with WHO/ARV usage breakdown by treatment line (94.5/5.3/0.2) while allow for use of reported data for other model parameters/levers, and (3) account for qualitative…	Moorhouse et al. 2019 (resistance rates among patients approved for 3L) Corrigan et al. 2018 (results of genotype testing - resistance mutations) Rawizza et al 2013 (percentage of patients meeting virologic failure criteria) Wynberg et al. 2017 (pooled estimate for 2L failure rate) WHO ARV Usage Study 2015 (Habiyambere)
